# Supplementary material for: One-Pot Synthesis of Dual Color-Emitting CDs: Numerical and Experimental Optimization towards White LEDs
Source: Nanomaterials (Basel). 2023 Jan 17;13(3):374. doi: 10.3390/nano13030374 (PMC9920914; doi:10.3390/nano13030374)
Supplement: Supplementary file 1 [file nanomaterials-13-00374-s001.zip]

Archive with 1 entries (1 files):
- nanomaterials-2120782-supplementary.pdf
